# Supplementary material for: Integrin ß4 is a receptor for emerging fungal pathogens from the genera Lomentospora and Scedosporium
Source: PLoS Pathog. 2026 Apr 8;22(4):e1014107. doi: 10.1371/journal.ppat.1014107 (PMC13061235; doi:10.1371/journal.ppat.1014107)
Supplement: S1 Table — (XLSX) [file ppat.1014107.s003.xlsx]

## Sheet: Table S1
Table S1. Proteins identified by LC-MS.
Protein_Group	Protein_Names	Genes	First_Protein_Description	Peptides	HSAEC1_S1	CSPA_matches	CSPA_UP_name	UniProt_receptor?
O15031	PLXB2_HUMAN	PLXNB2	Plexin-B2	23	406153	O15031	PLXB2_HUMAN	receptor
P02786	TFR1_HUMAN	TFRC	Transferrin receptor protein 1	22	775282	P02786	TFR1_HUMAN	receptor
P08195;P08195-2;P08195-3;P08195-4	4F2-2_HUMAN;4F2-3_HUMAN;4F2-4_HUMAN;4F2_HUMAN	SLC3A2	4F2 cell-surface antigen heavy chain	17	3040870	P08195	4F2_HUMAN	receptor
P10586;P10586-2	PTPRF-2_HUMAN;PTPRF_HUMAN	PTPRF	Receptor-type tyrosine-protein phosphatase F	16	183845	P10586	PTPRF_HUMAN	receptor
P16144;P16144-2;P16144-4	ITB4-2_HUMAN;ITB4-4_HUMAN;ITB4_HUMAN	ITGB4	Integrin beta-4	14	659255	P16144	ITB4_HUMAN	receptor
